# Supplementary material for: Evaluation of pre-processing methods for tear fluid proteomics using proximity extension assays
Source: Sci Rep. 2023 Mar 17;13:4433. doi: 10.1038/s41598-023-31227-1 (PMC10023677; doi:10.1038/s41598-023-31227-1)
Supplement: Supplementary file 1 — Supplementary Information 1. [file 41598_2023_31227_MOESM1_ESM.xlsx]

## Sheet: 20220805 Supplementary material
Assay	Method	Strip_location	IL8	VEGFA	CD8A	MCP3	GDNF	CDCP1	CD244	IL7	OPG	LAPTGFbeta1	uPA	IL6	IL17C	MCP1	IL17A	CXCL11	AXIN1	TRAIL	IL20RA	CXCL9	CST5	IL2RB	IL1alpha	OSM	IL2	CXCL1	TSLP	CCL4	CD6	SCF	IL18	SLAMF1	TGFalpha	MCP4	CCL11	TNFSF14	FGF23	IL10RA	FGF5	MMP1	LIFR	FGF21	CCL19	IL15RA	IL10RB	IL22RA1	IL18R1
Oscl314a_Elu1	Elute	Location A	7.51127	9.86944	4.6323	1.12321	1.35801	3.89162	1.85246	4.63536	5.59043	2.73704	6.92928	2.77314	1.63396	8.79284	2.66155	6.22807	3.09598	7.51722	2.5104	6.42348	10.1335	1.65047	3.6801	1.90922	1.82728	11.0717	1.49759	3.93922	1.64208	1.35827	6.40473	1.31193	2.53863	5.45242	1.93301	3.21669	1.08929	1.47995	1.57682	4.8647	2.45523	2.0639	6.19676	1.83935	2.69038	1.16387	4.61947
Oscl324a_Elu9	Elute	Location A	7.39665	10.6751	5.63984	0.50769	0.85037	5.0461	2.1086	4.40836	5.14838	3.09353	7.1334	2.7531	1.28916	10.8253	2.83687	8.60896	5.1912	7.79385	3.38076	7.4053	10.3327	1.53303	2.59801	2.03693	1.94455	12.5316	1.00265	3.21999	2.13583	2.00652	8.65906	2.01989	3.24962	7.14545	2.29015	3.20985	0.45545	1.07423	1.34602	6.15235	2.46952	1.42429	9.75149	1.6999	2.67406	1.43552	6.21255
Oscl336a_Elu17	Elute	Location A	8.66465	10.6519	5.44229	0.88636	1.08243	5.58606	2.17245	3.64926	6.11201	2.55232	8.4273	4.77364	2.59545	11.4082	3.00141	6.06804	4.72298	8.39943	2.89948	7.29833	6.77816	1.68295	0.87969	4.22518	1.84224	12.8075	1.6799	4.04569	2.08611	2.45665	8.47947	1.99071	5.1152	8.2485	2.29396	4.77536	0.86863	1.47003	1.31945	7.59236	2.12061	1.93046	6.98702	1.57942	2.6591	1.99322	6.30304
Oscl320a_Elu5	Elute	Location A	7.4728	9.44426	3.6805	0.90093	1.13089	5.10195	1.57844	3.00321	5.45579	2.34578	6.92459	3.28103	1.30638	8.11489	2.27863	6.43475	3.79511	7.66187	2.78175	6.86609	7.61709	1.39164	2.89797	3.15928	1.43612	11.8503	0.92338	3.70095	1.30215	1.60636	7.32066	1.39423	4.16776	7.13977	1.63255	3.99071	0.55001	1.48181	1.37642	6.47482	1.78041	1.43329	6.53544	1.21624	2.445	1.59978	5.5035
Oscl332a_Elu13	Elute	Location A	8.70029	9.34305	4.84285	0.60601	0.54479	4.37449	1.47817	2.8487	5.23824	2.3687	6.67642	2.39892	0.92455	9.33149	2.3699	8.29757	6.12248	7.77335	2.462	8.37145	9.25405	1.55988	0.55102	2.36489	1.61322	11.5264	0.82914	4.00774	1.82742	1.50725	8.45076	1.58148	3.47716	6.57442	1.4818	2.79887	0.18154	1.1381	1.02781	6.87537	1.65956	0.86254	6.85993	0.73293	1.98713	1.12605	5.71132
Oscl314a_Pu1	Punch	Location A	10.3155	12.0399	7.0472	1.21953	1.61138	7.42105	4.51995	5.88437	8.30056	3.81274	9.80468	3.73078	3.05002	11.0601	3.10897	11.2515	4.01979	8.82441	3.4057	10.9066	9.11989	3.09286	5.9134	4.21336	2.42659	13.7771	2.74914	5.55085	3.86846	3.00012	11.721	2.09444	4.62001	9.5093	3.44157	5.96883	0.27503	1.35348	1.97012	7.15947	3.75764	1.65976	11.2551	2.09321	3.79678	2.79625	7.72187
Oscl324a_Pu9	Punch	Location A	9.60488	12.6226	6.91983	1.1487	0.95259	7.82784	4.28504	5.88633	6.52975	3.84387	9.74744	4.5687	2.60589	13.077	3.74372	11.3286	4.11112	8.59223	4.13013	10.1184	9.41251	1.79525	4.53951	4.79215	1.72764	14.4065	2.34302	5.58038	3.96519	3.64585	13.2097	1.61794	5.33371	9.76572	3.3073	6.41401	0.05776	1.41059	1.15922	7.71385	3.38882	1.20615	11.268	1.8327	4.19691	2.45434	9.20936
Oscl336a_Pu17	Punch	Location A	12.0051	12.8747	7.58664	0.67967	0.94382	8.6198	5.15586	4.57567	7.86915	4.89532	12.0912	6.97232	4.36878	14.1518	5.54141	9.8142	2.82892	9.22217	3.73171	10.0472	8.85584	1.9965	3.06642	7.35155	1.17752	14.4499	1.63183	6.90118	4.79446	3.65492	14.0843	1.5796	7.08393	11.8036	3.93796	8.95939	-0.38301	1.17417	0.99495	8.7646	2.72942	0.75844	10.3242	1.8946	4.78151	3.18247	9.68458
Oscl320a_Pu5	Punch	Location A	11.8615	12.3856	6.798	1.72085	2.55423	8.98757	4.79283	4.33401	8.52428	5.12454	11.4594	5.7125	2.97543	10.9596	3.38243	11.8704	4.12457	9.94139	5.13485	11.3215	9.96358	3.16016	5.00604	7.21346	3.11394	14.4186	2.35694	7.33038	3.29846	4.3748	12.9588	2.86618	7.71577	11.9571	4.08008	8.90962	0.75516	1.59499	2.17605	9.68098	3.42499	1.89252	10.2938	3.14513	5.6708	3.89488	10.072
Oscl332a_Pu13	Punch	Location A	9.548	12.0081	7.40625	1.04652	1.67809	8.36025	4.82438	4.60524	8.50876	3.22813	9.19717	4.04514	2.05643	12.0771	3.43792	12.4882	3.46262	9.54573	4.35293	11.8676	9.92968	1.9264	2.04803	2.56518	1.57267	13.7915	1.39659	4.42156	4.8677	3.14627	13.534	1.89696	6.45607	10.148	2.57512	6.49279	0.14404	1.12501	1.16632	8.71478	3.35298	1.31661	10.518	2.08304	4.40625	2.75809	9.46527
Oscl314b_Elu2	Elute	Location B	7.90538	10.8777	3.66801	0.96719	1.43828	3.86245	1.6869	5.53194	4.75059	2.98154	7.36553	2.54761	1.72017	9.68103	2.50228	6.80697	3.12422	8.26571	2.68153	6.79965	9.72433	2.03199	4.31128	2.47157	1.91482	11.4767	1.33811	4.29321	1.31634	1.4002	6.29691	1.75009	2.51746	6.34009	2.06844	3.23345	0.76734	1.28575	1.51754	4.75223	3.01997	1.90169	7.64083	1.73948	2.98359	1.66218	4.60202
Oscl324b_Elu10	Elute	Location B	7.36446	11.2258	3.5848	0.7265	1.40579	4.22991	1.57713	5.18048	4.04862	3.06956	7.14363	2.95278	1.5503	11.6116	2.59998	9.23974	4.08249	8.25803	3.83329	7.40876	10.1119	1.73104	3.27844	1.67159	1.91049	12.05	1.77312	3.33792	1.33229	1.31368	7.29183	1.49178	2.52675	7.85852	2.53647	2.70845	0.6293	1.33156	1.36173	5.54024	2.9307	1.8588	10.2085	1.51443	2.95353	1.36515	4.98825
Oscl336b_Elu18	Elute	Location B	8.46831	11.2292	4.81179	0.43767	0.70966	5.37623	1.80019	4.50965	5.26604	2.56699	8.12339	4.25799	2.17538	12.155	2.8689	7.13451	5.35309	8.7077	3.16745	7.36696	8.47614	1.26718	1.94253	3.9488	1.97395	12.2713	1.35186	3.89498	1.60887	1.73742	7.81842	1.5449	4.18283	8.86554	2.43862	4.38519	0.33669	1.32609	1.23027	7.53702	2.42334	1.18301	8.02655	1.29148	2.95147	1.26076	5.95125
Oscl320b_Elu6	Elute	Location B	6.58469	10.2747	1.59433	0.21814	0.65532	3.18687	0.85677	3.96631	3.10627	2.12496	6.24176	2.87477	0.76286	9.42206	2.26997	8.29026	1.98217	8.49491	3.17298	7.86062	8.24868	0.92826	3.6055	1.38575	1.2385	11.098	1.00928	3.04349	1.09693	0.95094	5.03045	1.06488	1.94642	8.41934	1.99062	2.43063	0.47174	1.24596	1.23556	4.8236	2.11008	1.07904	8.66531	1.31834	2.51888	0.58023	4.26638
Oscl332b_Elu14	Elute	Location B	6.60491	10.3436	2.44775	0.46216	0.75427	3.65039	0.91168	4.44002	3.34685	2.24636	6.23002	2.30304	0.70842	10.7657	2.66566	10.0404	3.50188	8.34577	3.36219	8.94864	9.59474	0.86437	0.61829	1.27258	1.59334	11.6879	1.69698	2.69409	1.2439	0.78895	6.23813	1.30966	2.20114	7.65556	1.53804	2.11106	0.28297	1.14025	1.10215	4.82658	2.09667	0.629	9.2404	1.14252	2.78968	1.56662	4.64137
Oscl314b_Pu2	Punch	Location B	9.41853	12.5071	3.62005	1.22664	1.48241	5.17337	2.30565	7.24449	6.11659	3.71817	9.01065	3.60068	2.29466	11.2462	2.98038	10.8993	3.81412	9.7616	3.34274	10.1868	8.66524	2.50741	5.56979	3.63145	2.67599	13.0529	2.42731	5.58854	2.09538	1.81708	8.57111	2.10728	3.4908	9.13253	3.17873	4.15966	0.75938	1.35436	1.71164	5.57985	4.49059	2.04213	11.6722	2.38696	4.13926	2.19909	5.84389
Oscl324b_Pu10	Punch	Location B	7.92796	12.0465	2.17081	0.47453	1.05969	4.25896	0.98307	6.16196	4.98579	3.19819	7.81886	3.39061	1.18435	12.4297	3.20249	11.194	2.81817	9.53846	4.03013	9.25225	9.702	1.39564	3.35489	2.24905	1.77397	12.8417	1.67552	3.86126	1.58875	1.61866	7.64664	1.37345	2.44239	9.30306	3.02067	2.91428	0.02203	1.29061	0.91756	5.46611	3.90484	1.15144	12.3712	1.57876	3.47971	1.49442	5.41614
Oscl336b_Pu18	Punch	Location B	9.1874	13.1637	3.74637	0.80604	0.96471	5.68159	1.5216	6.8729	6.28242	3.07107	9.17229	4.91464	2.72749	14.2109	2.84962	10.2229	3.91997	10.2903	3.64426	9.82707	9.07102	1.7078	3.37326	3.86061	1.84076	13.4283	1.9022	4.90511	1.94284	2.09778	9.09558	1.20122	4.17713	11.3494	3.83241	4.08285	0.07203	1.11517	1.19624	7.07109	3.57968	1.13184	11.7147	1.40798	3.89452	2.16402	6.28653
Oscl320b_Pu6	Punch	Location B	7.97087	12.3858	2.22652	1.06766	1.38189	5.02177	2.02351	5.92388	5.82207	3.10138	8.47083	4.08439	1.92298	11.1728	2.91431	12.7744	3.86203	10.5469	3.99376	11.5809	9.62265	1.77885	3.75457	2.54153	1.94743	13.1803	1.46107	3.89749	1.62383	1.80254	8.2288	1.56194	3.69674	11.7613	3.68519	3.24246	0.42914	1.37841	1.38142	6.75911	3.45971	1.64486	12.2807	2.25158	3.65419	1.90868	5.60814
Oscl332b_Pu14	Punch	Location B	7.40765	11.5759	3.45455	1.00862	1.65212	5.09332	2.1355	5.82639	6.19725	2.44548	7.63743	3.31288	1.61734	12.0737	3.1221	12.153	4.0603	8.84932	3.51166	11.3368	9.55581	1.92124	0.33759	1.5519	2.20586	13.0036	1.95605	3.13765	2.03016	1.62956	10.9374	1.76963	4.08346	9.28077	2.44319	2.94981	0.2757	1.31822	1.45347	6.28206	3.07375	1.62676	11.5762	1.74635	3.76771	2.13859	6.16525
Oscl314c_Elu3	Elute	Location C	7.4171	10.6991	3.07822	0.93868	1.16378	3.59871	1.81995	5.50812	4.04741	2.90075	7.02068	2.54287	1.62244	9.48985	2.39591	7.48052	2.60107	7.99991	2.41727	6.88039	9.7628	1.66794	3.65602	2.2849	1.64757	10.9455	1.29742	3.87838	1.48642	1.10549	5.59894	1.35946	1.9836	6.78744	2.02066	2.91922	0.62058	1.37509	1.31864	4.02654	2.94137	1.65403	8.32129	1.59523	2.9944	1.39267	4.30986
Oscl324c_Elu11	Elute	Location C	7.34715	11.103	2.74175	0.3348	0.67455	3.78273	1.34913	4.97453	3.52884	3.03002	6.9955	2.91211	1.00737	11.7537	2.72478	8.0433	2.89335	8.26722	3.97311	7.02823	10.1482	1.47499	5.30746	1.41562	1.82168	11.7922	1.29865	3.13757	1.37572	1.18811	6.28726	1.12319	2.08826	7.70531	2.5516	2.58749	0.44417	1.41717	1.10647	5.03845	2.97808	1.07186	9.2933	1.53759	3.04471	1.88608	4.80142
Oscl336c_Elu19	Elute	Location C	8.04276	11.2552	3.00668	0.52639	0.87632	4.24743	1.27763	4.82267	3.87181	2.45002	7.41946	3.69479	1.72213	12.3733	2.76395	6.88548	3.58007	8.64483	2.99291	6.75809	9.10226	1.36555	1.85044	3.07735	1.66356	11.6246	1.28027	3.90901	1.19294	1.46647	5.78497	1.94514	2.89973	8.77091	2.45191	3.56815	0.42497	1.25464	1.36274	6.23407	2.288	1.23579	7.89284	1.30911	2.94139	1.4655	5.09951
Oscl320c_Elu7	Elute	Location C	6.60192	10.5501	1.58821	0.75001	1.4279	3.33061	1.7526	4.24708	2.75136	2.38939	6.20123	2.93529	1.3444	9.81716	2.33247	7.07543	1.95527	8.82918	3.38619	7.57648	8.79857	1.65243	2.66006	1.50212	1.62629	11.4241	0.99235	3.07266	1.14378	1.16995	5.69847	1.43232	1.78992	8.5531	2.32559	2.4761	0.72896	1.3291	1.34017	4.38078	2.30583	1.55161	7.62721	1.0914	2.85163	1.14894	4.29281
Oscl332c_Elu15	Elute	Location C	6.81549	10.616	2.64522	0.12252	1.06257	3.84053	1.62342	4.68385	3.05854	2.13546	6.43926	2.36799	1.14227	11.1311	2.41433	9.80108	2.95589	8.74731	3.75696	8.73059	9.04089	1.43895	0.75	1.22011	1.55181	11.7802	0.88989	2.88102	1.26896	1.11108	5.28767	1.40426	2.10557	7.85096	2.0547	2.52334	0.59163	1.15169	1.30079	4.64628	2.21925	1.56456	8.8336	1.31425	3.10341	1.02833	4.72439
Oscl314c_Pu3	Punch	Location C	8.95319	12.5894	2.85008	0.9068	0.87999	4.94809	1.64756	7.40694	5.44025	3.56007	8.79002	3.19112	1.94429	11.229	2.75883	10.8469	3.32255	9.71909	2.91266	9.58385	8.48093	2.42508	4.66258	3.11251	1.66442	12.7961	2.55973	5.19027	1.77203	1.91861	7.16459	1.96454	3.07051	9.20227	3.20504	3.63082	-0.00228	1.08753	1.24379	4.94766	4.40889	0.79757	11.7597	1.81474	4.09227	2.3212	5.46745
Oscl324c_Pu11	Punch	Location C	8.01726	12.156	2.25037	0.86563	1.27663	4.40462	1.51762	6.2256	4.78085	3.48696	7.96991	3.65382	1.68141	12.6304	3.09459	11.0947	2.48387	9.55147	4.18199	9.30346	9.66387	1.76679	3.47019	2.12705	2.10575	12.9283	1.70926	4.01511	2.00279	1.37517	6.88919	1.56526	2.57055	9.43076	3.26321	3.03875	0.31244	1.29734	1.48025	5.55071	4.10361	1.46834	12.1367	1.85623	3.77576	1.88555	5.42458
Oscl336c_Pu19	Punch	Location C	9.28539	13.0193	2.67175	0.64545	1.77957	5.28875	1.92766	6.82028	5.3034	2.82743	8.73926	4.67127	2.63604	14.1011	3.33695	10.3481	3.76043	10.3425	3.62339	9.75157	8.90276	1.80168	2.51692	4.20344	2.13904	13.2093	1.82002	4.89027	1.9747	1.97693	7.65282	1.17814	3.63349	11.2512	3.96028	3.98347	0.49457	1.22975	1.50488	6.65756	3.70384	1.6769	11.5437	1.3758	4.15897	2.29005	6.01963
Oscl320c_Pu7	Punch	Location C	7.5235	12.2798	1.99197	1.22902	1.47681	4.44977	1.73832	6.00131	4.94901	3.13073	7.99838	3.79011	1.90415	11.3307	2.97109	10.9743	2.68466	10.5786	4.12852	10.58	9.35812	1.55697	3.08393	1.78534	2.19192	13.0345	2.17034	3.77525	1.71374	1.8004	6.72644	1.42079	2.87516	12.9518	3.98286	3.11494	1.05202	1.55981	1.62144	5.62247	3.58164	1.99067	11.7169	2.56964	3.78952	2.10989	5.26245
Oscl332c_Pu15	Punch	Location C	6.92469	11.4027	2.42483	0.65041	0.84762	4.8122	1.76233	6.02072	4.28312	2.39253	6.71338	2.49796	1.29589	11.7485	2.68439	12.2605	2.99435	9.81234	3.51058	11.5271	9.48962	1.84509	2.97913	1.48123	1.38869	12.4043	1.61591	2.70663	1.52773	1.20446	7.19057	1.39593	2.62523	9.75263	2.27209	2.73898	0.25733	1.16681	0.9963	5.12151	3.62364	1.09943	11.5675	1.38341	4.02638	1.48303	4.92974
Oscl314d_Elu4	Elute	Location D	7.47055	10.741	2.99947	0.31817	1.51904	3.69397	1.653	5.46365	3.89966	3.1009	7.12605	2.51165	1.56667	9.69372	2.21397	6.85607	2.53871	8.08055	2.66979	6.68266	9.7357	1.77282	3.87128	2.14593	2.04728	11.0191	1.30182	3.92525	1.11132	1.07014	5.62147	1.50758	2.03936	6.7027	2.06725	2.92175	0.77377	1.37376	1.49252	4.00212	3.02129	1.64853	7.00168	1.66189	2.78805	1.05512	4.40426
Oscl324d_Elu12	Elute	Location D	7.44582	11.3677	2.76895	0.80091	1.03712	3.93645	1.62972	4.936	3.3687	3.24274	7.32664	2.936	1.47507	12.0873	2.80484	7.48793	2.65044	8.41128	4.00246	7.02756	10.0549	1.34741	3.02055	1.44294	1.56815	11.7811	1.85107	3.4295	1.38372	1.59484	6.35756	1.51652	2.12834	7.39505	2.62656	2.63525	0.37424	1.28487	1.42019	4.77384	3.0488	1.3741	8.2211	1.70756	2.98928	0.92072	4.9168
Oscl336d_Elu20	Elute	Location D	7.42616	11.5776	1.6235	0.23101	0.28398	4.03447	1.19798	4.79475	3.02309	2.07563	7.40003	3.44491	1.22736	12.7868	2.17611	4.40109	2.141	8.99477	3.26227	6.13108	9.6425	1.45856	1.51296	1.85421	1.69557	11.9805	1.36665	3.45965	1.37344	1.01749	5.56902	1.60641	2.52188	8.19444	2.58119	2.53269	0.58918	1.14306	1.13225	5.04043	2.28546	0.97999	6.23334	1.24899	2.8876	1.59801	5.10019
Oscl320d_Elu8	Elute	Location D	6.48212	10.4094	1.30426	0.609	0.40341	3.0457	1.55069	4.20172	2.50591	2.42802	6.16698	2.93295	1.19663	9.78225	2.17427	4.45646	1.84155	8.83871	3.4189	7.19017	8.61035	1.37896	1.71439	0.95738	1.34773	11.4751	1.60756	2.88281	0.98919	1.13609	5.89509	1.58351	1.50338	6.38603	2.18384	2.08472	0.41276	1.32129	1.30759	3.96734	2.18094	0.87591	3.06824	1.12668	2.60165	1.24562	4.25615
Oscl332d_Elu16	Elute	Location D	6.99913	10.9373	2.42824	0.32167	0.47273	4.17014	1.54143	4.76617	3.1459	2.59989	6.6388	2.22453	1.11884	11.4705	1.90796	8.17471	2.19732	9.17265	4.11523	8.40019	9.70943	1.40545	0.5189	1.14655	1.51279	12.3041	1.39513	2.83165	1.41153	1.4377	5.49098	1.34022	2.05646	7.0709	2.18894	2.34124	0.09846	0.97897	1.03045	4.45917	2.46805	1.12669	5.57822	1.23613	3.09398	0.66272	5.02085
Oscl314d_Pu4	Punch	Location D	8.53849	12.4301	2.55832	0.28532	0.18364	4.75691	1.55191	7.24099	5.12207	3.75933	8.59985	2.98389	1.53736	11.2877	2.49764	10.4535	3.53295	9.79744	3.01373	9.52154	8.8475	1.9385	3.91743	2.75344	1.2086	12.4747	2.03227	4.82087	1.0593	1.31816	7.12808	1.75159	2.92474	9.18833	3.18596	3.27408	-0.31919	1.03781	1.09058	4.35128	4.29559	0.54948	10.7721	1.48927	3.89906	1.17877	5.5594
Oscl324d_Pu12	Punch	Location D	8.26325	12.2864	2.06451	0.95101	1.55362	4.37437	1.86823	6.35277	4.79724	3.5018	8.13374	3.81707	1.74547	12.7927	2.91034	11.1132	2.24989	9.56344	4.28071	9.07891	9.68477	1.69293	3.60761	2.23164	2.04455	13.0564	1.65969	4.1718	1.74446	1.84462	5.77931	1.50199	2.52874	9.50977	3.32206	2.98735	0.55898	1.57371	1.67653	5.68298	4.15516	1.45153	12.2294	1.97087	3.74251	1.66436	5.31064
Oscl336d_Pu20	Punch	Location D	8.87601	13.2018	2.29219	0.64985	1.01356	5.28689	1.61362	6.71194	5.15361	3.10422	9.0397	4.76476	2.56754	14.5092	2.7185	8.5782	3.67169	10.8441	4.12486	8.87644	9.16947	1.53129	2.11406	3.10074	1.94585	13.8235	1.81067	4.70786	1.60397	2.00359	8.5612	1.55012	3.87167	11.6383	4.26806	3.25393	0.24903	1.26018	1.16884	6.88167	3.86703	1.11105	7.11957	1.56413	4.30621	1.24303	6.31077
Oscl320d_Pu8	Punch	Location D	7.80916	12.2183	2.19861	1.05699	1.43455	4.41894	1.80916	6.04197	4.69835	3.14913	8.28967	4.1058	1.76644	11.5249	2.68391	7.9621	2.68227	10.7431	4.16659	9.87179	9.72362	1.63759	2.66916	1.56747	1.76612	13.275	2.12934	3.76877	1.53134	1.56903	7.04219	1.41173	2.74085	9.41363	3.91184	2.73036	0.42795	1.33789	1.05697	5.81649	3.49825	1.4455	6.66149	2.51569	3.6216	1.83689	5.30605
Oscl332d_Pu16	Punch	Location D	7.69196	11.9719	1.87978	0.56896	1.30139	5.00733	1.70906	6.38621	4.36061	2.76847	7.4483	2.94452	1.44048	12.357	2.79432	12.279	3.05763	10.3461	4.22565	10.6958	9.73892	1.54509	0.82716	1.87805	1.66769	13.4209	1.86445	3.30899	1.82295	1.32898	6.96703	1.34169	2.86259	10.005	2.62449	2.76141	0.39492	1.13827	1.28305	5.65648	3.75664	1.26652	8.53152	6.72589	3.85502	1.4419	5.41479
[truncated: 47 more columns]
